# Supplementary material for: Evaluating the mosquito vector range for two orthobunyaviruses: Oya virus and Ebinur Lake virus
Source: Parasit Vectors. 2024 May 7;17:204. doi: 10.1186/s13071-024-06295-5 (PMC11077878; doi:10.1186/s13071-024-06295-5)
Supplement: Supplementary file 1 — Additional file 1: Table S1. The correlation between OYAV and EBIV-induced cytopathic effects in BHK-21 cells and Ct values of virus RNA by qRT-PCR. [file 13071_2024_6295_MOESM1_ESM.xlsx]

## Sheet: Sheet1
Table S1. The correlation between OYAV and EBIV-induced cytopathic effects in BHK-21 cells and Ct values of virus RNA by qRT-PCR.
Virus	Virus titer (PFU/mL)	Virus dose used to inoculate flask (PFU)	Days Post-Inoculation that CPE Appeared	Ct values
OYAV	3.1 x 106	3.1 x 105	2	19.35
	3.1 x 105	3.1 x 104	2	22.64
	3.1 x 104	3.1 x 103	2	25.48
	3.1 x 103	3.1 x 102	2	28.86
	3.1 x 102	3.1 x 101	2	32.07
	3.1 x 101	3.1	2	35.76
	3.1	0.31	-	37.89
	0.31	0.031	-	N/A
EBIV	1.6 x 106	1.6 x 105	2	18.98
	1.6 x 105	1.6 x 104	2	20.82
	1.6 x 104	1.6 x 103	2	23.69
	1.6 x 103	1.6 x 102	2	27.12
	1.6 x 102	1.6 x 101	2	30.6
	1.6 x 101	1.6	2	34.85
	1.6	0.16	2	35.58
	0.16	0.016	-	N/A
N/A: Denotes that no RNA was detected
-: Denotes that the cell does not show CPE
